# Supplementary material for: Identification and characterization of short leader and trailer RNAs synthesized by the Ebola virus RNA polymerase
Source: PLoS Pathog. 2021 Oct 26;17(10):e1010002. doi: 10.1371/journal.ppat.1010002 (PMC8547711; doi:10.1371/journal.ppat.1010002)
Supplement: S3 Table — For methodological details, see S1 Text, paragraph "RNA-Seq Analysis". (XLSX) [file ppat.1010002.s004.xlsx]

## Sheet: Blatt 1 - Table S3 RNA-Seq data
MG, minigenome; mVP30, minus VP30; QC, Quality Control; Reads mapped % values in parentheses: reads that could be uniquely mapped to the human transcriptome or the EBOV genome/antigenome; NP mRNA reads and leader reads, % values in parentheses: % of total number of mapped reads.
S3 Table: RNA-Seq data analysis summary								1 = dataset is used in this figure, 0 = it is not used
Experiment/ Replicate	Reads Total (after QC)	Reads Mapped	NP mRNA reads	Leader reads	Spike-in	Experiment no.	S7 Fig	S6A,B Fig	S6C Fig	S5 Fig	S4 Fig	9A,B,C,D Fig	8D,E Fig	8B Fig	8C Fig	4B Fig	2A Fig	2B Fig
		% of Reads Total	% of Reads Mapped
WT_plusVP30_small_T2015_S9	21471917	4000748 (18.63%)	1407 (0.0352 %)	14410 (0.3602 %)	-	T2015	1	1	1	0	1	1	0	1	0	1	0	0
WT_plusVP30_small_T2015_S2	20285642	3495391 (17.23%)	1483 (0.0424 %)	12867 (0.3681 %)	-	T2015	1	1	1	0	1	1	0	1	0	1	0	0
WT_plusVP30_small_T1842_S8	11300733	2499966 (22.12%)	3214 (0.1286 %)	12366 (0.4946 %)	-	T1842	1	1	1	0	1	1	0	1	0	1	0	0
WT_plusVP30_small_T1842_S2	26117874	6945628 (26.59%)	3058 (0.044 %)	31708 (0.4565 %)	-	T1842	1	1	1	0	1	1	0	1	0	1	0	0
WT_minusVP30_small_T2015_S3	20125844	3947511 (19.61%)	3474 (0.088 %)	28777 (0.729 %)	-	T2015	1	1	1	0	1	0	0	1	0	0	0	0
WT_minusVP30_small_T2015_S10	22772733	4863291 (21.36%)	3666 (0.0754 %)	24172 (0.497 %)	-	T2015	1	1	1	0	1	0	0	1	0	0	0	0
WT_minusVP30_small_T1842_S7	14252061	3921236 (27.51%)	2018 (0.0515 %)	19641 (0.5009 %)	-	T1842	1	1	1	0	1	0	0	1	0	0	0	0
WT_minusL-plusVP30_small_T2015_S8	18848290	3511117 (18.63%)	190 (0.0054 %)	4 (0.0001 %)	-	T2015	0	0	0	0	0	0	0	0	0	0	0	0
WT_minusL-plusVP30_small_T2015_S1	20488920	4099431 (20.01%)	17 (0.0004 %)	189 (0.0046 %)	-	T2015	0	0	0	0	0	0	0	0	0	0	0	0
WT_minusVP30_small_T1757_S3	74902376	23729987 (31.68 %)	0 (0%)	135911 (0.57 %)	-	T1757	1	0	0	0	1	1	0	0	0	0	0	0
WT_plusVP30_small_T1757_S4	76914568	18288471 (23.77 %)	0 (0%)	109260 (0.59 %)	-	T1757	1	0	0	0	1	1	0	0	0	0	0	0
NheI_minusVP30_small_T1757_S5	84566340	18450529 (21.81 %)	0 (0%)	153043 (0.83 %)	-	T1757	1	0	0	0	1	1	0	0	0	0	0	0
NheI_plusVP30_small_T1757_S6	70187720	12730504 (18.13 %)	0 (0%)	34078 (0.26 %)	-	T1757	1	0	0	0	1	1	0	0	0	0	0	0
NheI_plusVP30_small_T2015_S4	20695532	3270073 (15.8%)	3197 (0.0978 %)	10044 (0.3071 %)	-	T2015	1	1	1	0	1	1	0	1	0	0	0	0
NheI_plusVP30_small_T2015_S11	31045618	2215809 (7.14%)	1839 (0.083 %)	4943 (0.2231 %)	-	T2015	1	1	1	0	1	1	0	1	0	0	0	0
NheI_plusVP30_small_T1842_S4	33950345	10165790 (29.94%)	6396 (0.0629 %)	35993 (0.3541 %)	-	T1842	1	1	1	0	1	1	0	1	0	0	0	0
NheI_plusVP30_small_T1842_S10	24073010	6604488 (27.44%)	4426 (0.067 %)	20337 (0.3079 %)	-	T1842	1	1	1	0	1	1	0	1	0	0	0	0
NheI_minusVP30_small_T2015_S5	44383616	7996425 (18.02%)	20930 (0.2617 %)	55292 (0.6915 %)	-	T2015	1	1	1	0	1	0	0	1	0	0	0	0
NheI_minusVP30_small_T2015_S12	21555017	3703642 (17.18%)	6893 (0.1861 %)	20244 (0.5466 %)	-	T2015	1	1	1	0	1	0	0	1	0	0	0	0
NheI_minusVP30_small_T1842_S9	22123964	5840241 (26.4%)	6389 (0.1094 %)	32459 (0.5558 %)	-	T1842	1	1	1	0	1	0	0	1	0	0	0	0
NheI_minusVP30_small_T1842_S3	31392144	9161753 (29.18%)	13530 (0.1477 %)	64441 (0.7034 %)	-	T1842	1	1	1	0	1	0	0	1	0	0	0	0
ebov_mock_small_T1757_S2	81320340	6658614 (8.19%)	2 (0 %)	16 (0.0002 %)	-	T1757	0	0	0	0	0	0	0	0	0	0	0	0
ebov_inf_small_T1757_S1	85781805	5920098 (6.9%)	333 (0.0056 %)	17456 (0.2949 %)	-	T1757	1	1	0	0	0	1	0	0	0	1	1	0
ebov_inf_small_T1439_S3	4363995	2463533 (56.45%)	92 (0.0037 %)	2344 (0.0951 %)	-	T1439	1	1	0	0	0	1	0	0	0	1	1	0
ebov_inf_small_T1439_S2	4723001	2585907 (54.75%)	69 (0.0027 %)	1506 (0.0582 %)	-	T1439	1	1	0	0	0	1	0	0	0	1	1	0
ebov_mock_6-5mer_spike_in_small_1893_S1	62886020	6009988 (9.55%)	6047 (0.1006 %)	14833 (0.2468 %)	5944786 (98.91%)	T1893	0	1	0	0	0	0	0	0	0	1	0	0
Δ5_plusVP30_small_T2015_S6	23812641	4370906 (18.36%)	9666 (0.2211 %)	7732 (0.1769 %)	-	T2015	1	1	1	0	1	1	0	1	0	0	0	0
Δ5_plusVP30_small_T2015_S13	24164573	3631943 (15.03%)	13275 (0.3655 %)	12061 (0.3321 %)	-	T2015	1	1	1	0	1	1	0	1	0	0	0	0
Δ5_plusVP30_small_T1842_S6	30415450	8721947 (28.68%)	10761 (0.1234 %)	19421 (0.2227 %)	-	T1842	1	1	1	0	1	1	0	1	0	0	0	0
Δ5_plusVP30_small_T1842_S14	24348253	7172152 (29.46%)	9006 (0.1256 %)	10474 (0.146 %)	-	T1842	1	1	1	0	1	1	0	1	0	0	0	0
Δ5_plusVP30_small_T1842_S12	14854855	4196733 (28.25%)	5553 (0.1323 %)	6412 (0.1528 %)	-	T1842	1	1	1	0	1	1	0	1	0	0	0	0
Δ5_minusVP30_small_T2015_S7	16371968	3343783 (20.42%)	14352 (0.4292 %)	11281 (0.3374 %)	-	T2015	1	1	1	0	1	0	0	1	0	0	0	0
Δ5_minusVP30_small_T2015_S14	24155319	3940153 (16.31%)	21646 (0.5494 %)	17865 (0.4534 %)	-	T2015	1	1	1	0	1	0	0	1	0	0	0	0
Δ5_minusVP30_small_T1842_S5	21476501	5889041 (27.42%)	20313 (0.3449 %)	25989 (0.4413 %)	-	T1842	1	1	1	0	1	0	0	1	0	0	0	0
Δ5_minusVP30_small_T1842_S11	17018187	4532608 (26.63%)	12626 (0.2786 %)	13381 (0.2952 %)	-	T1842	1	1	1	0	1	0	0	1	0	0	0	0
Δ5_minus_VP30_small_T1842_S13	28674783	8246986 (28.76%)	18997 (0.2304 %)	21469 (0.2603 %)	-	T1842	1	1	1	0	1	0	0	1	0	0	0	0
WT_plusVP30_total_T1484_S1	17289542	1210412 (7%)	40929 (3.3814 %)	6 (0.0005 %)	-	T1484	0	0	0	1	0	0	0	0	1	0	0	0
WT_plusVP30_total_T1757_S10	12879893	785535 (6.1%)	12480 (1.5887 %)	4 (0.0005 %)	-	T1757	0	0	0	1	0	0	0	0	1	0	0	0
WT_plusVP30_total_T1647_S5	4463105	243606 (5.46%)	6274 (2.5755 %)	1 (0.0004 %)	-	T1647	0	0	0	1	0	0	0	0	1	0	0	0
WT_plusVP30_total_T1842_S20	50591452	4335903 (8.57%)	70007 (1.6146 %)	8 (0.0002 %)	-	T1842	0	0	0	0	0	0	0	0	1	0	0	0
WT_minusVP30_total_T1484_S2	23740224	1444375 (6.08%)	799 (0.0553 %)	8 (0.0006 %)	-	T1484	0	0	0	1	0	0	0	0	1	0	0	0
WT_minusVP30_total_T1647_S12	4407755	223986 (5.08%)	6 (0.0027 %)	0 (0 %)	-	T1647	0	0	0	1	0	0	0	0	1	0	0	0
WT_minusVP30_total_T1757_S9	10358280	601434 (5.81%)	12 (0.002 %)	0 (0 %)	-	T1757	0	0	0	1	0	0	0	0	1	0	0	0
NheI_plusVP30_total_T1647_S9	4595677	283419 (6.17%)	20519 (7.2398 %)	0 (0 %)	-	T1647	0	0	0	1	0	0	0	0	1	0	0	0
NheI_plusVP30_total_T1484_S3	31582935	2048873 (6.49%)	192791 (9.4096 %)	26 (0.0013 %)	-	T1484	0	0	0	1	0	0	0	0	1	0	0	0
NheI_plusVP30_total_T1842_S22	47371711	806497 (1.7%)	34226 (4.2438 %)	0 (0 %)	-	T1842	0	0	0	1	0	0	0	0	1	0	0	0
NheI_minusVP30_total_T1647_S8	5130001	291414 (5.68%)	729 (0.2502 %)	0 (0 %)	-	T1647	0	0	0	1	0	0	0	0	1	0	0	0
NheI_minusVP30_total_T1757_S11	11627128	727109 (6.25%)	1024 (0.1408 %)	0 (0 %)	-	T1757	0	0	0	1	0	0	0	0	1	0	0	0
NheI_minusVP30_total_T1484_S4	29156925	1905529 (6.54%)	22822 (1.1977 %)	17 (0.0009 %)	-	T1484	0	0	0	1	0	0	0	0	1	0	0	0
NheI_minusVP30_total_T1842_S21	47487537	3754816 (7.91%)	6684 (0.178 %)	1 (0 %)	-	T1842	0	0	0	1	0	0	0	0	1	0	0	0
Δ5_plusVP30_total_T1842_S18	40338895	3489596 (8.65%)	40988 (1.1746 %)	2 (0.0001 %)	-	T1842	0	0	0	1	0	0	1	0	1	0	0	0
Δ5_plusVP30_total_T1842_S24	45871271	4115982 (8.97%)	52494 (1.2754 %)	3 (0.0001 %)	-	T1842	0	0	0	1	0	0	1	0	1	0	0	0
Δ5_minusVP30_total_T1842_S15	52047382	4735355 (9.1%)	1631 (0.0344 %)	5 (0.0001 %)	-	T1842	0	0	0	1	0	0	1	0	1	0	0	0
Δ5_minusVP30_total_T1842_S17	52731305	4480174 (8.5%)	3488 (0.0779 %)	4 (0.0001 %)	-	T1842	0	0	0	1	0	0	1	0	1	0	0	0
Δ5_minusVP30_total_T1842_S23	44359005	3757786 (8.47%)	2679 (0.0713 %)	1 (0 %)	-	T1842	0	0	0	1	0	0	1	0	1	0	0	0
ebov_inf_total_T1439_S1	15169235	983563 (6.48%)	256047 (26.0326 %)	198 (0.0201 %)	-	T1439	0	0	0	0	0	0	0	0	0	0	0	1
ebov_inf_total_T1647_S6	2920889	171635 (5.88%)	2125 (1.2381 %)	0 (0 %)	-	T1647	0	0	0	0	0	0	0	0	0	0	0	1
ebov_inf_total_T1757_S7	8676184	555636 (6.4%)	5533 (0.9958 %)	61 (0.011 %)	-	T1757	0	0	0	0	0	0	0	0	0	0	0	1
