# Supplementary material for: Identification and characterization of short leader and trailer RNAs synthesized by the Ebola virus RNA polymerase
Source: PLoS Pathog. 2021 Oct 26;17(10):e1010002. doi: 10.1371/journal.ppat.1010002 (PMC8547711; doi:10.1371/journal.ppat.1010002)
Supplement: S4 Table — For more information, see S11 Fig. (XLSX) [file ppat.1010002.s005.xlsx]

## Sheet: Blatt 1 - leadertrailer_table_t
S4 Table: RNA-seq read numbers and read classification for leaderRNAs and trailerRNAs
				Canonical, Misc., polyU, snapback			Canonical, error-prone
	MG/ebov	VP30	Leader/Trailer	Class	Number	%	Class	Number	%
1	D5_spacer	minusVP30	Leader	canonical	23002	0.254118	canonical	23002	0.254118
2	D5_spacer	minusVP30	Leader	misc	8770	0.0968879	error-prone	67515	0.745882
3	D5_spacer	minusVP30	Leader	polyU	7005	0.0773888
4	D5_spacer	minusVP30	Leader	snapback	51740	0.571605
5	D5_spacer	minusVP30	Trailer	canonical	6678	0.823123	canonical	6678	0.823123
6	D5_spacer	minusVP30	Trailer	misc	448	0.05522	error-prone	1435	0.176877
7	D5_spacer	minusVP30	Trailer	polyU	174	0.0214471
8	D5_spacer	minusVP30	Trailer	snapback	813	0.10021
9	D5_spacer	plusVP30	Leader	canonical	18634	0.326769	canonical	18634	0.326769
10	D5_spacer	plusVP30	Leader	misc	5829	0.102218	error-prone	38391	0.673231
11	D5_spacer	plusVP30	Leader	polyU	4787	0.0839456
12	D5_spacer	plusVP30	Leader	snapback	27775	0.487067
13	D5_spacer	plusVP30	Trailer	canonical	5889	0.832721	canonical	5889	0.832721
14	D5_spacer	plusVP30	Trailer	misc	440	0.0622172	error-prone	1183	0.167279
15	D5_spacer	plusVP30	Trailer	polyU	156	0.0220588
16	D5_spacer	plusVP30	Trailer	snapback	587	0.0830034
17	ebov_inf	plusVP30	Leader	canonical	16242	0.76232	canonical	16242	0.76232
18	ebov_inf	plusVP30	Leader	misc	2619	0.122923	error-prone	5064	0.23768
19	ebov_inf	plusVP30	Leader	polyU	2370	0.111236
20	ebov_inf	plusVP30	Leader	snapback	75	0.00352014
21	ebov_inf	plusVP30	Trailer	canonical	2442	0.666849	canonical	2442	0.666849
22	ebov_inf	plusVP30	Trailer	misc	1181	0.322501	error-prone	1220	0.333151
23	ebov_inf	plusVP30	Trailer	polyU	21	0.00573457
24	ebov_inf	plusVP30	Trailer	snapback	18	0.00491535
28	NheI	minusVP30	Leader	canonical	124522	0.389392	canonical	124522	0.389392
29	NheI	minusVP30	Leader	misc	36831	0.115174	error-prone	195264	0.610608
30	NheI	minusVP30	Leader	polyU	21482	0.0671762
31	NheI	minusVP30	Leader	snapback	136951	0.428258
32	NheI	minusVP30	Trailer	canonical	32820	0.816865	canonical	32820	0.816865
33	NheI	minusVP30	Trailer	misc	4944	0.123052	error-prone	7358	0.183135
34	NheI	minusVP30	Trailer	polyU	1052	0.0261835
35	NheI	minusVP30	Trailer	snapback	1362	0.0338991
36	NheI	plusVP30	Leader	canonical	40378	0.38185	canonical	40378	0.38185
37	NheI	plusVP30	Leader	misc	10641	0.100631	error-prone	65365	0.61815
38	NheI	plusVP30	Leader	polyU	5897	0.0557673
39	NheI	plusVP30	Leader	snapback	48827	0.461752
40	NheI	plusVP30	Trailer	canonical	9936	0.819532	canonical	9936	0.819532
41	NheI	plusVP30	Trailer	misc	1207	0.0995546	error-prone	2188	0.180468
42	NheI	plusVP30	Trailer	polyU	350	0.0288684
43	NheI	plusVP30	Trailer	snapback	631	0.0520455
44	WT	minusVP30	Leader	canonical	129331	0.612047	canonical	129331	0.612047
45	WT	minusVP30	Leader	misc	17314	0.0819369	error-prone	81978	0.387953
46	WT	minusVP30	Leader	polyU	15462	0.0731725
47	WT	minusVP30	Leader	snapback	49202	0.232844
48	WT	minusVP30	Trailer	canonical	23505	0.873013	canonical	23505	0.873013
49	WT	minusVP30	Trailer	misc	1814	0.0673748	error-prone	3419	0.126987
50	WT	minusVP30	Trailer	polyU	507	0.0188308
51	WT	minusVP30	Trailer	snapback	1098	0.0407815
52	WT	plusVP30	Leader	canonical	106867	0.548421	canonical	106867	0.548421
53	WT	plusVP30	Leader	misc	35414	0.181738	error-prone	87996	0.451579
54	WT	plusVP30	Leader	polyU	12070	0.061941
55	WT	plusVP30	Leader	snapback	40512	0.2079
56	WT	plusVP30	Trailer	canonical	14376	0.899399	canonical	14376	0.899399
57	WT	plusVP30	Trailer	misc	597	0.0373498	error-prone	1608	0.100601
58	WT	plusVP30	Trailer	polyU	345	0.0215841
59	WT	plusVP30	Trailer	snapback	666	0.0416667
